# Supplementary material for: Population Survival Kinetics Derived from Clinical Trials of Potentially Curable Lung Cancers
Source: Curr Oncol. 2024 Mar 20;31(3):1600–17. doi: 10.3390/curroncol31030122 (PMC10968953; doi:10.3390/curroncol31030122)
Supplement: Supplementary file 1 [file curroncol-31-00122-s001.zip]

Archive with 1 entries (1 files):
- curroncol-2869688-supplementary.pdf
